# Supplementary material for: Proteomic traits vary across taxa in a coastal Antarctic phytoplankton bloom
Source: ISME J. 2021 Sep 4;16(2):569–79. doi: 10.1038/s41396-021-01084-9 (PMC8776772; doi:10.1038/s41396-021-01084-9)
Supplement: Supplementary file 1 — Table S1 [file 41396_2021_1084_MOESM1_ESM.xlsx]

## Sheet: Asssembly Characteristics 1
Supplementary Table 1. Sequencing and assembly characteristics for the three assemblies (one metagenomic and two metatranscriptomic) used for databases of potential proteins for searching mass spectra. Sheet 1 corresponds to the metagenomic and metatranscriptomic sequencing conducted on the GOS-927, GOS-930, GOS-933 and GOS-935 filters (see Methods). Sheet 2 corresponds to the metatranscriptomic …
	MetaG				MetaT
Assembly	metaG.assembly	metaG.assembly.orf		Assembly	metaT.assembly	metaT.assembly.orf
# contigs (>= 0 bp)	12444606	13213851		# contigs (>= 0 bp)	174643	354900
# contigs (>= 1000 bp)	310023	179467		# contigs (>= 1000 bp)	42232	5741
# contigs (>= 5000 bp)	16653	640		# contigs (>= 5000 bp)	1102	0		Data columns:
# contigs (>= 10000 bp)	4455	63		# contigs (>= 10000 bp)	94	0		assembly = assembled contigs
# contigs (>= 25000 bp)	623	2		# contigs (>= 25000 bp)	0	0		assembly.orf = predicted ORF from contigs
# contigs (>= 50000 bp)	83	0		# contigs (>= 50000 bp)	0	0
Total length (>= 0 bp)	4221407857	3189663338		Total length (>= 0 bp)	146545284	117067830
Total length (>= 1000 bp)	664849561	260551638		Total length (>= 1000 bp)	78561781	6572541
Total length (>= 5000 bp)	160639633	4582950		Total length (>= 5000 bp)	7593719	0
Total length (>= 10000 bp)	78447587	865530		Total length (>= 10000 bp)	1173063	0
Total length (>= 25000 bp)	23756887	59832		Total length (>= 25000 bp)	0	0
Total length (>= 50000 bp)	6112124	0		Total length (>= 50000 bp)	0	0
# contigs (>=500 bp)	1177759	827970		# contigs (>=500 bp)	104174	69636
Largest contig	224823	32961		Largest contig	23227	4809
Total length	1241647307	698185269		Total length	122244748	51909138
GC (%)	40.66	40.57		GC (%)	42.5	42.89
N50	1083	846		N50	1296	777
N75	681	636		N75	825	621
L50	267661	275978		L50	26841	27555
L75	638760	516114		L75	56699	46284
# N's per 100 kbp	19.73	6.06		# N's per 100 kbp	132.07	6.03
- All statistics are based on contigs of size >= 500 bp, unless otherwise noted (e.g., "# contigs (>= 0 bp)" and "Total length (>= 0 bp)" include all contigs).
- N50 is the length for which the collection of all contigs of that length or longer covers at least half (50%) the total base content of the Assembly. It serves as a median value for assessing whether the Assembly is balanced towards longer contigs (higher N50) or shorter contigs (lower N50). N75 is used for the same purpose but is the length is set at 75% of total base content instead of 50%.
- L50 is the number of contigs equal to or longer than the N50 length. In other words, L50, is the minimal number of contigs that contain half the total base content of the Assembly. L75 is used for the same purpose in reference to the N75 length.

## Sheet: Assembly Characteristics 2
Supplementary Table 1. Sequencing and assembly characteristics for the three assemblies (one metagenomic and two metatranscriptomic) used for databases of potential proteins for searching mass spectra. Sheet 1 corresponds to the metagenomic and metatranscriptomic sequencing conducted on the GOS-927, GOS-930, GOS-933 and GOS-935 filters (see Methods). Sheet 2 corresponds to the metatranscriptomic …
`	TFG_2015_metaT
Assembly	TFG_metaT.assembly	TFG_metaT.assembly.orf
# contigs (>= 0 bp)	1315493	2265230		Data columns:
# contigs (>= 1000 bp)	233450	26705		assembly = assembled contigs
# contigs (>= 5000 bp)	1445	0		assembly.orf = predicted ORF from contigs
# contigs (>= 10000 bp)	106	0
# contigs (>= 25000 bp)	3	0
# contigs (>= 50000 bp)	0	0
Total length (>= 0 bp)	937746248	689493243
Total length (>= 1000 bp)	359162487	29719929
Total length (>= 5000 bp)	9769226	0
Total length (>= 10000 bp)	1394315	0
Total length (>= 25000 bp)	84630	0
Total length (>= 50000 bp)	0	0
# contigs	795370	384770
Largest contig	33111	3999
Total length	754213377	276614610
GC (%)	43.32	45.72
N50	969	732
N75	710	600
L50	251690	153883
L75	480396	258428
# N's per 100 kbp	91.56	4.23
- All statistics are based on contigs of size >= 500 bp, unless otherwise noted (e.g., "# contigs (>= 0 bp)" and "Total length (>= 0 bp)" include all contigs).
- N50 is the length for which the collection of all contigs of that length or longer covers at least half (50%) the total base content of the Assembly. It serves as a median value for assessing whether the Assembly is balanced towards longer contigs (higher N50) or shorter contigs (lower N50). N75 is used for the same purpose but is the length is set at 75% of total base content instead of 50%.
- L50 is the number of contigs equal to or longer than the N50 length. In other words, L50, is the minimal number of contigs that contain half the total base content of the Assembly. L75 is used for the same purpose in reference to the N75 length.
